# Supplementary material for: Transcriptome analysis of heat stress response in switchgrass (Panicum virgatum L.)
Source: BMC Plant Biol. 2013 Oct 6;13:153. doi: 10.1186/1471-2229-13-153 (PMC3851271; doi:10.1186/1471-2229-13-153)
Supplement: Additional file 1 — RT-PCR validation of differentially expressed transcripts identified by microarray. [file 1471-2229-13-153-S1.xlsx]

## Sheet: Sheet1
Supplemental table 1. RT-PCR validation of differentially expressed transcripts identified by microarray
No.	PviUT sequence ID	Rice hit	Fold change (heat/control)	Amplicon Size (bp)	PCR Cycles	RT-PCR consistent with microarray	Forward primer sequence	Reverse primer sequence
1	AP13CTG28453	Os04g47870.2	0.46	192	23	No	GCT GTT ATG CAT TCA GAC TAG CCC	CAC AAG CAA GCC TCG CAG AAC AAT
2	AlamCTG05039	Os03g54084.1	2.28	187	25	Yes	TCA GAT CGA TGC TCA TGT GAC GG	AGC AAC CGA GCA AGC CTC CAT TT
3	AP13CTG08489	Os12g08180.1	0.32	304	25	Yes	AGG CCT GAT CAA AGG GAC CAG ATT	TAC CAT GAG CTA CGG TTG ACG GTT
4	AP13CTG12099	Os12g25870.1	0.1	190	25	Yes	GAC TGG AGC GAT GAA GAT TGT GTC	TGC CTC GTT CCA CTC CAT TGA TAT GC
5	AP13CTG16627	Os01g49580.1	0.47	277	25	Yes	ATG ATG GTG CTT GTG ATG GTT GGG	AGT ACC TTT GGT GGC AAC TCC AGA
6	AP13CTG17205	Os06g47150.3	0.47	226	25	No	TGA CAT CTC CTG CTT GCT CAC CAT	TCC AGG GCT CGA AAT GTC TGA GTT
7	AP13CTG27166	Os04g01740.1	66.38	320	25	Yes	AAA GGA TGA CAA GAA GGA GGG CGA	ATG TTG TTG AGC TTC TTG CGG GTG
8	AP13ISTG54654	Os08g10080.1	0.2	384	25	Yes	AGA GCA GAA CAA CCA ACC CAA AGC	TCC ACC ACC AAC GCA GAT GTC ATA
9	KanlCTG02147	Os07g14270.3	166.41	230	25	Yes	ATC GGA TCG TAA GCT TGT GCG AGT	TTC CCA GAG GTG TGG TTC CAT TCA
10	KanlCTG03814	Os05g03040.3	0.49	349	25	Yes	TCC TGC CAA GAT CCC ACC TTT CTT	TCA CAC GGA CCA AAC AAC GAG AGA
11	AP13CTG14872	N/A	56.7	235	28	Yes	ATC AAA GTG ATT CCG ACA CCG GCT	TCA GAT GAT CAG GTT GCC CAA TGC
12	AP13CTG15627	Os01g11240.1	56.69	316	28	No	AAG ATC ACC TTC AAG ACG CCC A	CGG AAA GCT CGC ACG ATT GAT TCT
13	AP13CTG20898	Os04g10160.1	0.01	103	28	Yes	GGT CCC TGT CTT GTT TGT ATA ATG GG	AGC TTG TAC CTT CAG CGG AGT AGT
14	AP13CTG22556	Os07g38590.1	0.01	211	28	Yes	ACC TTG CAA CAT AGT GCC TCC TCT	AGC AGT TGC TGT CTG GAG CTA TCA
15	AP13CTG24007	Os01g49720.1	0.23	179	28	Yes	AGT CTG ATG GAC ACG CTG GAC TTT	CAT CAC CGT TTC GTA GGT CTC T
16	AP13CTG29766	Os06g46270.1	0.4	254	28	Yes	TGA ATT TCG CAT GGA AGG GCA AGG	AGG GAT TAT TGG AGA AGC AGG GCA
17	AP13CTG31850	Os05g28740.1	0.02	171	28	Yes	TCT AGA GGC CGT AGC CGT AAG C	CAC ACG TCC ATT ACA TGA CAC GTT AC
18	AP13ISTG42000	Os12g43430.1	0.02	248	28	Yes	ATC GAT GAG ATG AGG CTG CCG TAA	TGC ATC GTC ATC CCT GCT TTC CAA
19	AP13ISTG49574	Os06g51310.2	0.28	261	28	Yes	ATT TCG CAT CGC TCT GCT CTA CGA	ATC AAC ATC CGA GAA GGG CCT TGA
20	AP13ISTG64132	Os09g33690.2	0.45	212	28	Yes	TCT TCT TCT TGC TCG CCG TCA TCA	AAC ATC TGC AGT GGA TCC GTC GTA
21	KanlCTG08905	N/A	0.46	363	28	Yes	TGT ACC ACC TGG ATT TCC CTC AGA	AGC TGT AGA GGT TCA TGC CAA CGA
22	KanlCTG24811	Os02g40240.2	53.82	321	28	Yes	AGT ACT TGC ACC ATG ACA GTG GGA	TTG GCG AAC TCC AGC ATA CTC TGA
23	KanlCTG36075	Os01g70270.4	6.05	231	30	Yes	ACT CTG CCG TGT GCT CAA GGT TAT	ATT CCT CCC TGC TTG TCC CTT GAT
24	KanlCTG31732	Os07g32170.1	0.37	182	33	Yes	TGT GTG TGC TGT GTC TGT CGA TCT	ACT AGT ACT GTT TGG CAC AGG CGA
25	AP13ISTG61042	Os03g14180.1	77.04	372	35	Yes	AAC CAA CAG CTC CGA CGA TCT CAA	TGA CAT CGG ATC AAC CAA CCC GAA
26	AP13ISTG74729	Os11g47970.1	11.27	314	30	Yes	AGA ACA TCG GCA GGA AGC TCG TTA	GTT GGA TCA GTT GTA GAC GCA GGT
27	AP13ISTG68627	Os11g40510.1	0.26	272	30	Yes	GCA ATT GGG CGA CGA AAG GTG TTA	GCT GTA CCT CAC AAA GCC AAA GCA
28	AP13CTG27495	N/A	14.85	387	30	Yes	GCC GGC GAG TTG TTG TTG ATT CTT	ATA TGC ACA AAC GAC GCG ACG AAC
29	AP13CTG27835	Os02g48870.1	0.16	204	30	Yes	TTG ATC CCA GCT CAT CGT CCA CAT	CAA ACT GGA AGC TGC TGA TGG TGT
30	KanlCTG24141	Os04g58140.2	3.76	251	30	Yes	ACA AGG AAG TCT GCG TGG AAG AGT	TAA GCT GCT ACA CGA CCA CCA CAT
31	KanlCTG22090	Os01g06740.1	4.14	263	30	Yes	TGC AGG TGA AAG AGT GGG ACA ACA	TTA CAC ACT AGC ACG TAC ACG GCA
32	AP13ISTG70341	Os05g38120.1	3.2	303	30	Yes	ATG ATG GTA TCG GCA AGG AGG A	TTT CTT CCA CCA TTG GCT TCC AG
33	AP13CTG29083	Os09g35030.1	0.22	326	30	yes	TCA ACG ACA TGA GCT GGG ACT TGT	GGG CGT TGA CAT ATT CAG GGT CAA
34	KanlSGLT55375	Os08g09240.3	12.59	352	30	Yes	TTG CTC GTC ATG ATT TCG GCT TGG	CTG CAG CCG CAT GAA CAG AAG AAA
35	KanlCTG47822	Os02g20360.1	0.11	393	30	No	CAT TGC GGA CGA AGT GTA TGG CAA	AAC ATG GAA CCT TCT GGC TTG TGC
36	KanlCTG09502	Os11g26790.1	38.33	206	30	Yes	CGA GAA GAA GGG CAT CAT GGA CAA	AAA TCA CAC TGC ACA CAC AGG TGC
37	AP13CTG13877	Os08g44770	5	462	30	yes	CTG TCA ACG TCC GTG TCA CT	ACT GCC TCC AAT AGC ACG ATT C
38	KanlCTG00487	Os03g50480.1	15.29	474	30	Yes	CAA TGG AGC AAG ACG TGT TTG GGT	TTT GGC ATA AGC TCC AGC AAC ACC
39	AP13CTG27164	Os04g01740.1	41.1	460	30	Yes	GAC GAC AAG GGC AAA GAC AAG A	TCG ATG CAC TTC TTG ACG AGG
40	AP13ISTG49055	Os04g28420.2	9.51	358	30	Yes	GCA TGA TGG CGA AGA GCC ATT TGA	TTG CTT CTT CTC CTC CTC GCT GAA
41	AP13ISTG32900	Os12g38840.1	8.73	254	30	Yes	TGC AGA GCC CAG CCA CAT AAG ATA	TGC CTC ATA CAC TCT AAC ACC GCT
42	AP13ISTG69974	Os05g06970.1	0.02	313	30	Yes	CCA ACC GGC TCT ACA ACT TCA	ATC TTG AGC ATG GAC CTG GCG AAC
Rice hit: best rice match for the switchgrass sequences retrieved from Rice Genome annoannotation project (http://rice.plantbiology.msu.edu/)
									20-F	AP13CTG22556 Set 1 Forward Pri		24	ACG AAG AAC CAT GGT GGA GGA TGT
									20-R	AP13CTG22556 Set 1 Reverse Pri		24	CCC GAG CAA TTG TTG GTT TCC ACA
