# Supplementary material for: Transcriptome analysis of heat stress response in switchgrass (Panicum virgatum L.)
Source: BMC Plant Biol. 2013 Oct 6;13:153. doi: 10.1186/1471-2229-13-153 (PMC3851271; doi:10.1186/1471-2229-13-153)
Supplement: Additional file 2 — Enriched GO categories of the heat stress induced transcripts in switchgrass. [file 1471-2229-13-153-S2.xlsx]

## Sheet: Sheet1
Supplemental table 2. Enriched GO categories of the heat stress induced transcripts in switchgrass
GO term	Ontology	Description	Number in input list	Number in BG/Ref	p-value	FDR	Percentage
GO:0006457	P	protein folding	27	287	8.2e-11	8e-08	9.40767
GO:0008152	P	metabolic process	359	12784	6.3e-08	3e-05	2.8082
GO:0009987	P	cellular process	293	10766	5.2e-06	0.0017	2.72153
GO:0044237	P	cellular metabolic process	243	8922	2.2e-05	0.0053	2.7236
GO:0044238	P	primary metabolic process	276	10360	3.2e-05	0.0061	2.66409
GO:0050896	P	response to stimulus	44	1201	0.00021	0.034	3.66361
GO:0051087	F	chaperone binding	7	12	1e-09	3.3e-07	58.3333
GO:0060590	F	ATPase regulator activity	7	12	1e-09	3.3e-07	58.3333
GO:0005488	F	binding	417	15324	1.9e-07	4.1e-05	2.72122
GO:0003824	F	catalytic activity	338	12146	2.6e-07	4.2e-05	2.78281
GO:0051082	F	unfolded protein binding	15	175	3.6e-06	0.00047	8.57143
GO:0000166	F	nucleotide binding	146	4986	2.9e-05	0.0031	2.9282
GO:0017076	F	purine nucleotide binding	123	4351	0.00037	0.035	2.82694
GO:0016746	F	transferase activity, transferring acyl groups	14	252	0.00075	0.041	5.55556
GO:0030554	F	adenyl nucleotide binding	114	4086	0.00087	0.041	2.79001
GO:0032555	F	purine ribonucleotide binding	116	4154	0.00078	0.041	2.79249
GO:0032553	F	ribonucleotide binding	116	4154	0.00078	0.041	2.79249
GO:0016491	F	oxidoreductase activity	67	2166	0.00077	0.041	3.09326
GO:0001883	F	purine nucleoside binding	114	4086	0.00087	0.041	2.79001
GO:0001882	F	nucleoside binding	114	4086	0.00087	0.041	2.79001
GO:0016853	F	isomerase activity	13	230	0.00097	0.042	5.65217
GO:0005515	F	protein binding	100	3535	0.0011	0.044	2.82885
GO:0044425	C	membrane part	51	1327	2.3e-05	0.0035	3.84326
GO:0044464	C	cell part	204	7550	0.00011	0.0059	2.70199
GO:0005623	C	cell	204	7550	0.00011	0.0059	2.70199
GO:0016020	C	membrane	85	2807	0.00036	0.014	3.02814
GO:0016021	C	integral to membrane	37	1002	0.00054	0.017	3.69261
GO:0031224	C	intrinsic to membrane	37	1018	0.00071	0.018	3.63458
GO:0043232	C	intracellular non-membrane-bounded organelle	33	894	0.001	0.02	3.69128
GO:0043228	C	non-membrane-bounded organelle	33	894	0.001	0.02	3.69128
GO:0005737	C	cytoplasm	54	1693	0.0012	0.02	3.1896
GO:0032991	C	macromolecular complex	55	1795	0.0025	0.038	3.06407
GO:0044446	C	intracellular organelle part	29	811	0.003	0.039	3.57583
GO:0044422	C	organelle part	29	811	0.003	0.039	3.57583
GO:0005694	C	chromosome	9	150	0.0037	0.045	6
GO:0044424	C	intracellular part	111	4171	0.0041	0.045	2.66123
GO:0000786	C	nucleosome	6	76	0.0045	0.047	7.89474
GO:0032993	C	protein-DNA complex	6	78	0.0051	0.05	7.69231
Abbreviation: P: biological process; C: celluar component; F: molecular function
