# Supplementary material for: Transcriptome analysis of heat stress response in switchgrass (Panicum virgatum L.)
Source: BMC Plant Biol. 2013 Oct 6;13:153. doi: 10.1186/1471-2229-13-153 (PMC3851271; doi:10.1186/1471-2229-13-153)
Supplement: Additional file 3 — Heat shock proteins and other chaperones induced in switchgrass by heat stress. [file 1471-2229-13-153-S3.xlsx]

## Sheet: Sheet2
Supplemenatal Table 3. Heat shock proteins and other chaperones induced in switchgrass by heat stress
PviUT sequence ID	Rice gene ID	Rice gene annotation	Signal intensity (28°C)	Signal intensity (38°C)	Ratio(38°C/28°C)	Regulated in rice	Regulated in wheat	Regulated in maize
KanlCTG02147	Os07g14270	calreticulin precursor protein	36.9234	6144.49	166.412	no	yes	no
AP13CTG04492	Os02g08490	chaperone protein clpB 1	194.188	432.057	2.22495	yes	yes	yes
AP13CTG14658	Os07g44740	chaperonin	340.667	1239.1	3.63728	no	yes	yes
AP13CTG02731	Os02g39870	co-chaperone GrpE protein	204.147	628.803	3.08015	yes	no	no
AP13CTG15674	Os08g25090	co-chaperone GrpE protein	240.206	521.028	2.16909	yes	no	no
AlamCTG07708	Os09g11250	co-chaperone GrpE protein	17.7548	37.207	2.0956	yes	yes	yes
KanlCTG31836	Os05g48810	dnaJ domain containing protein	17.3751	54.4471	3.13362	yes	no	yes
AP13CTG06120	Os04g31940	dnaJ domain containing protein	40.7233	84.4566	2.07391	no	no	no
KanlCTG39278	Os01g62290	DnaK family protein	40.9795	139.586	3.40624	yes	yes	yes
AP13CTG00283	Os03g02260	DnaK family protein	257.805	719.076	2.78922	yes	no	yes
KanlCTG04738	Os03g11910	DnaK family protein	9.22139	111.259	12.0654	yes	no	no
AP13CTG27565	Os03g16920	DnaK family protein	301.377	2172.3	7.20793	yes	no	no
AP13ISTG52669	Os05g38530	DnaK family protein	166.044	668.994	4.02901	no	yes	yes
KanlCTG46575	Os11g47760	DnaK family protein	372.322	1094.81	2.94049	no	yes	no
KanlCTG05390	Os02g52150	heat shock 22 kDa protein, mitochondrial precursor	13.8827	113.906	8.20487	yes	yes	yes
VS16ISTG15290	Os09g29840	heat shock protein	156.803	421.932	2.69085	yes	no	yes
AP13CTG27166	Os04g01740	heat shock protein	10.3679	688.247	66.3823	yes	no	no
AP13ISTG46839	Os08g38086	heat shock protein	176.018	491.568	2.79272	yes	no	no
AP13CTG08769	Os12g32986	heat shock protein	24.6123	77.7603	3.15941	yes	no	no
AP13CTG10216	Os08g39140	heat shock protein	171.456	781.52	4.55813	no	yes	yes
KanlCTG05187	Os05g44340	heat shock protein 101	100.094	664.018	6.63392	yes	yes	no
KanlCTG17433	Os03g18870	heat shock protein DnaJ	373.619	1239.04	3.31632	yes	no	yes
KanlCTG45961	Os12g27070	heat shock protein DnaJ	30.9285	76.451	2.47186	no	no	no
AP13CTG18175	Os02g43020	heat shock protein STI	20.1439	155.215	7.7053	yes	no	yes
AP13_model_12735.m00005	Os04g45480	heat shock protein STI	12.8865	85.3439	6.62276	no	no	yes
VS16ISTG01099	Os01g04370	hsp20/alpha crystallin family protein	25.2739	946.231	37.439	yes	no	yes
OthsCTG12088	Os03g15960	hsp20/alpha crystallin family protein	162.578	873.434	5.37241	yes	no	yes
AP13ISTG61042	Os03g14180	hsp20/alpha crystallin family protein	46.1258	3553.63	77.0421	yes	yes	no
KanlCTG01512	Os03g16030	hsp20/alpha crystallin family protein	5.92044	83.9377	14.1776	yes	no	no
KanlCTG10517	Os04g36750	hsp20/alpha crystallin family protein	35.1865	149.648	4.25299	yes	no	no
AP13ISTG58119	Os06g14240	hsp20/alpha crystallin family protein	359.754	2091.03	5.8124	yes	no	no
KanlCTG03651	Os11g13980	hsp20/alpha crystallin family protein	9.35477	233.166	24.9249	yes	no	no
KanlCTG02329	Os01g08860	hsp20/alpha crystallin family protein	9.82835	295.231	30.0388	no	yes	yes
AP13ISTG40711	Os02g10710	hsp20/alpha crystallin family protein	35.1192	192.676	5.48634	no	yes	yes
AP13ISTG76162	Os01g04360	hsp20/alpha crystallin family protein	60.2002	1073.51	17.8324	no	no	no
KanlCTG07601	Os02g12610	hsp20/alpha crystallin family protein	12.4966	95.5461	7.64577	no	no	no
AP13ISTG37981	Os02g10590	peptidyl-prolyl cis-trans isomerase, FKBP-type	48.2096	140.154	2.90718	no	no	no
AP13CTG31974	Os07g04160	peptidyl-prolyl cis-trans isomerase, FKBP-type	128.077	346.44	2.70494	no	no	no
AP13CTG11952	Os02g52290	peptidyl-prolyl cis-trans isomerase, FKBP-type	68.1764	143.89	2.11055	no	no	no
AP13CTG17111	Os02g10970	peptidyl-prolyl cis-trans isomerase	162.658	389.485	2.3945	no	no	no
AP13ISTG69597	Os01g02080	peptidyl-prolyl cis-trans isomerase	210.844	427.44	2.02728	no	no	no
AP13CTG25439	Os08g41390	peptidyl-prolyl isomerase	12.0987	41.5051	3.43054	yes	yes	yes
AP13CTG02250	Os04g28420	peptidyl-prolyl isomerase	89.4169	1355.88	15.1635	yes	no	no
AP13CTG01830	Os10g32550	T-complex protein	31.1437	140.073	4.49764	yes	yes	yes
AP13CTG06779	Os05g46290	T-complex protein	49.0455	117.787	2.40158	yes	yes	yes
AP13CTG00593	Os03g64210	T-complex protein	547.589	1201.1	2.19343	yes	yes	yes
KanlCTG07519	Os06g02380	T-complex protein	165.425	801.216	4.84338	yes	no	yes
AP13CTG02138	Os12g17910	T-complex protein	19.1651	41.1496	2.14711	yes	yes	no
KanlCTG41334	Os03g04970	T-complex protein	15.4787	34.6904	2.24116	yes	no	no
AP13ISTG64896	Os06g47320	T-complex protein	9.97846	37.4005	3.74812	no	yes	no
