# Supplementary material for: Transcriptome analysis of heat stress response in switchgrass (Panicum virgatum L.)
Source: BMC Plant Biol. 2013 Oct 6;13:153. doi: 10.1186/1471-2229-13-153 (PMC3851271; doi:10.1186/1471-2229-13-153)
Supplement: Additional file 5 — Enriched GO categories of the heat stress repressed transcripts in switchgrass. [file 1471-2229-13-153-S5.xlsx]

## Sheet: Sheet1
Supplemental Table 5. Enriched GO categories of the heat stress repressed transcripts in switchgrass
GO term	Ontology	Description	Number in input list	Number in BG/Ref	p-value	FDR	Percentagae
GO:0016310	P	phosphorylation	171	2210	2.7e-22	1.7e-19	7.73756
GO:0006468	P	protein amino acid phosphorylation	162	2043	2.7e-22	1.7e-19	7.92952
GO:0009987	P	cellular process	572	10766	5.1e-22	2.2e-19	5.31302
GO:0008152	P	metabolic process	660	12784	6.9e-22	2.2e-19	5.1627
GO:0043687	P	post-translational protein modification	176	2339	1.3e-21	3.2e-19	7.52458
GO:0006793	P	phosphorus metabolic process	177	2384	3.8e-21	6.9e-19	7.4245
GO:0006796	P	phosphate metabolic process	177	2384	3.8e-21	6.9e-19	7.4245
GO:0006464	P	protein modification process	188	2611	6.8e-21	1.1e-18	7.20031
GO:0043412	P	macromolecule modification	189	2674	3.7e-20	5.2e-18	7.06806
GO:0044237	P	cellular metabolic process	471	8922	1.4e-18	1.8e-16	5.27909
GO:0044238	P	primary metabolic process	518	10360	4.3e-16	4.9e-14	5
GO:0044260	P	cellular macromolecule metabolic process	370	7137	1.9e-14	2.1e-12	5.18425
GO:0043170	P	macromolecule metabolic process	418	8393	1.6e-13	1.6e-11	4.98034
GO:0044267	P	cellular protein metabolic process	224	3970	5.6e-13	5.1e-11	5.64232
GO:0065007	P	biological regulation	171	2916	1.1e-11	9.2e-10	5.8642
GO:0050789	P	regulation of biological process	163	2773	2.5e-11	2e-09	5.87811
GO:0050794	P	regulation of cellular process	153	2639	2.3e-10	1.7e-08	5.79765
GO:0019538	P	protein metabolic process	266	5253	2.8e-10	2e-08	5.06377
GO:0006950	P	response to stress	73	998	1.1e-09	7.2e-08	7.31463
GO:0050896	P	response to stimulus	81	1201	5.7e-09	3.6e-07	6.74438
GO:0051179	P	localization	127	2227	1.5e-08	9.2e-07	5.70274
GO:0045454	P	cell redox homeostasis	22	158	1.8e-08	1e-06	13.9241
GO:0019725	P	cellular homeostasis	23	178	3.6e-08	2e-06	12.9213
GO:0051234	P	establishment of localization	123	2203	7.4e-08	3.8e-06	5.5833
GO:0006810	P	transport	123	2203	7.4e-08	3.8e-06	5.5833
GO:0042592	P	homeostatic process	23	215	1.1e-06	5.4e-05	10.6977
GO:0080090	P	regulation of primary metabolic process	116	2166	1.2e-06	5.5e-05	5.35549
GO:0060255	P	regulation of macromolecule metabolic process	117	2196	1.3e-06	5.8e-05	5.32787
GO:0006952	P	defense response	39	500	1.4e-06	5.8e-05	7.8
GO:0045449	P	regulation of transcription	110	2031	1.3e-06	5.8e-05	5.41605
GO:0019222	P	regulation of metabolic process	118	2223	1.5e-06	6e-05	5.30814
GO:0019219	P	regulation of nucleobase, nucleoside, nucleotide and nucleic acid metabolic process	110	2042	1.6e-06	6.3e-05	5.38688
GO:0051171	P	regulation of nitrogen compound metabolic process	110	2042	1.6e-06	6.3e-05	5.38688
GO:0065008	P	regulation of biological quality	25	253	1.7e-06	6.3e-05	9.88142
GO:0009889	P	regulation of biosynthetic process	111	2079	2.2e-06	7.5e-05	5.33911
GO:0010556	P	regulation of macromolecule biosynthetic process	111	2079	2.2e-06	7.5e-05	5.33911
GO:0031326	P	regulation of cellular biosynthetic process	111	2079	2.2e-06	7.5e-05	5.33911
GO:0010468	P	regulation of gene expression	112	2107	2.4e-06	8e-05	5.31561
GO:0031323	P	regulation of cellular metabolic process	112	2115	2.8e-06	9.3e-05	5.29551
GO:0006350	P	transcription	114	2165	3e-06	9.5e-05	5.26559
GO:0005975	P	carbohydrate metabolic process	75	1273	3.1e-06	9.5e-05	5.89159
GO:0030001	P	metal ion transport	26	293	7.6e-06	0.00023	8.87372
GO:0006807	P	nitrogen compound metabolic process	185	3951	8.3e-06	0.00024	4.68236
GO:0006811	P	ion transport	39	552	1.4e-05	0.00039	7.06522
GO:0044281	P	small molecule metabolic process	73	1322	3.3e-05	0.00094	5.52194
GO:0012501	P	programmed cell death	37	537	3.7e-05	0.001	6.89013
GO:0006915	P	apoptosis	37	537	3.7e-05	0.001	6.89013
GO:0016265	P	death	37	551	6.3e-05	0.0016	6.71506
GO:0008219	P	cell death	37	551	6.3e-05	0.0016	6.71506
GO:0044249	P	cellular biosynthetic process	186	4144	7.1e-05	0.0018	4.48842
GO:0016052	P	carbohydrate catabolic process	18	196	0.00011	0.0028	9.18367
GO:0008643	P	carbohydrate transport	13	114	0.00012	0.0028	11.4035
GO:0009058	P	biosynthetic process	196	4447	0.00012	0.0029	4.40747
GO:0006026	P	aminoglycan catabolic process	6	26	0.00018	0.004	23.0769
GO:0006030	P	chitin metabolic process	6	26	0.00018	0.004	23.0769
GO:0006032	P	chitin catabolic process	6	26	0.00018	0.004	23.0769
GO:0006118	P	electron transport	66	1245	0.00023	0.0051	5.3012
GO:0006812	P	cation transport	30	446	0.00028	0.006	6.72646
GO:0006139	P	nucleobase, nucleoside, nucleotide and nucleic acid metabolic process	152	3388	0.00028	0.006	4.48642
GO:0006022	P	aminoglycan metabolic process	6	29	0.00033	0.007	20.6897
GO:0019318	P	hexose metabolic process	17	209	0.00071	0.015	8.13397
GO:0023052	P	signaling	39	674	0.0008	0.016	5.78635
GO:0005996	P	monosaccharide metabolic process	18	236	0.0011	0.021	7.62712
GO:0000272	P	polysaccharide catabolic process	6	36	0.0011	0.022	16.6667
GO:0044262	P	cellular carbohydrate metabolic process	34	574	0.0011	0.022	5.92334
GO:0006066	P	alcohol metabolic process	21	297	0.0011	0.022	7.07071
GO:0034645	P	cellular macromolecule biosynthetic process	146	3386	0.0016	0.03	4.31187
GO:0006979	P	response to oxidative stress	17	226	0.0017	0.031	7.52212
GO:0009059	P	macromolecule biosynthetic process	146	3393	0.0017	0.031	4.30298
GO:0044255	P	cellular lipid metabolic process	17	231	0.0021	0.038	7.35931
GO:0009308	P	amine metabolic process	33	577	0.0023	0.04	5.71924
GO:0051186	P	cofactor metabolic process	16	217	0.0027	0.048	7.37327
GO:0010467	P	gene expression	140	3283	0.0028	0.048	4.26439
GO:0006006	P	glucose metabolic process	14	179	0.0029	0.049	7.82123
GO:0003824	F	catalytic activity	660	12146	1.3e-26	1.3e-23	5.43389
GO:0004713	F	protein tyrosine kinase activity	156	1823	9.5e-25	4.8e-22	8.55732
GO:0004674	F	protein serine/threonine kinase activity	155	1819	2e-24	6.7e-22	8.52117
GO:0001883	F	purine nucleoside binding	269	4086	4.5e-23	7.6e-21	6.58346
GO:0001882	F	nucleoside binding	269	4086	4.5e-23	7.6e-21	6.58346
GO:0030554	F	adenyl nucleotide binding	269	4086	4.5e-23	7.6e-21	6.58346
GO:0017076	F	purine nucleotide binding	281	4351	8.3e-23	1.2e-20	6.45829
GO:0005524	F	ATP binding	258	3891	1.1e-22	1.4e-20	6.63069
GO:0032559	F	adenyl ribonucleotide binding	258	3895	1.3e-22	1.5e-20	6.62388
GO:0032553	F	ribonucleotide binding	270	4154	2e-22	1.9e-20	6.49976
GO:0032555	F	purine ribonucleotide binding	270	4154	2e-22	1.9e-20	6.49976
GO:0004672	F	protein kinase activity	162	2047	3.3e-22	2.8e-20	7.91402
GO:0016773	F	phosphotransferase activity, alcohol group as acceptor	172	2252	7.7e-22	5.9e-20	7.63766
GO:0016301	F	kinase activity	174	2305	1.5e-21	1.1e-19	7.54881
GO:0005488	F	binding	762	15324	1e-20	7e-19	4.97259
GO:0000166	F	nucleotide binding	303	4986	1.3e-20	8e-19	6.07702
GO:0016772	F	transferase activity, transferring phosphorus-containing groups	183	2672	2.8e-18	1.6e-16	6.8488
GO:0016740	F	transferase activity	248	4110	3.8e-17	2.1e-15	6.03406
GO:0016829	F	lyase activity	40	441	2e-08	1e-06	9.07029
GO:0005509	F	calcium ion binding	41	482	7.8e-08	3.9e-06	8.50622
GO:0043169	F	cation binding	226	4721	2.6e-07	1.2e-05	4.78712
GO:0043167	F	ion binding	226	4725	2.7e-07	1.3e-05	4.78307
GO:0016491	F	oxidoreductase activity	118	2166	4.3e-07	1.9e-05	5.44783
GO:0046872	F	metal ion binding	210	4418	9.6e-07	4e-05	4.75328
GO:0048037	F	cofactor binding	51	736	1.4e-06	5.4e-05	6.92935
GO:0022891	F	substrate-specific transmembrane transporter activity	51	738	1.5e-06	5.6e-05	6.91057
GO:0005215	F	transporter activity	86	1492	1.5e-06	5.7e-05	5.76408
GO:0050662	F	coenzyme binding	38	503	3.9e-06	0.00014	7.55467
GO:0030246	F	carbohydrate binding	31	374	4.5e-06	0.00016	8.28877
GO:0015075	F	ion transmembrane transporter activity	44	651	1.2e-05	0.00041	6.75883
GO:0022892	F	substrate-specific transporter activity	54	873	1.7e-05	0.00056	6.18557
GO:0022857	F	transmembrane transporter activity	55	905	2.4e-05	0.00075	6.07735
GO:0008324	F	cation transmembrane transporter activity	34	484	5.1e-05	0.0016	7.02479
GO:0015082	F	di-, tri-valent inorganic cation transmembrane transporter activity	8	41	5.4e-05	0.0016	19.5122
GO:0030528	F	transcription regulator activity	73	1354	6.9e-05	0.002	5.39143
GO:0016667	F	oxidoreductase activity, acting on sulfur group of donors	12	95	7.8e-05	0.0022	12.6316
GO:0015035	F	protein disulfide oxidoreductase activity	10	68	8.3e-05	0.0022	14.7059
GO:0051119	F	sugar transmembrane transporter activity	13	114	0.00012	0.003	11.4035
GO:0015144	F	carbohydrate transmembrane transporter activity	13	114	0.00012	0.003	11.4035
GO:0015036	F	disulfide oxidoreductase activity	10	72	0.00014	0.0034	13.8889
GO:0003700	F	transcription factor activity	50	861	0.00016	0.0038	5.8072
GO:0004568	F	chitinase activity	6	26	0.00018	0.0042	23.0769
GO:0005351	F	sugar:hydrogen symporter activity	12	106	0.00022	0.0049	11.3208
GO:0046873	F	metal ion transmembrane transporter activity	14	138	0.00023	0.0049	10.1449
GO:0005402	F	cation:sugar symporter activity	12	106	0.00022	0.0049	11.3208
GO:0015295	F	solute:hydrogen symporter activity	12	106	0.00022	0.0049	11.3208
GO:0003677	F	DNA binding	120	2590	0.00034	0.0072	4.6332
GO:0005529	F	sugar binding	22	292	0.00038	0.0079	7.53425
GO:0022890	F	inorganic cation transmembrane transporter activity	20	255	0.00041	0.0084	7.84314
GO:0016616	F	oxidoreductase activity, acting on the CH-OH group of donors, NAD or NADP as acceptor	14	147	0.00043	0.0087	9.52381
GO:0016787	F	hydrolase activity	177	4090	0.00052	0.01	4.32763
GO:0015294	F	solute:cation symporter activity	12	118	0.0006	0.011	10.1695
GO:0015293	F	symporter activity	12	118	0.0006	0.011	10.1695
GO:0005515	F	protein binding	155	3535	0.00063	0.012	4.38472
GO:0016879	F	ligase activity, forming carbon-nitrogen bonds	21	289	0.0008	0.015	7.26644
GO:0005506	F	iron ion binding	46	837	0.00086	0.015	5.49582
GO:0020037	F	heme binding	40	707	0.001	0.018	5.65771
GO:0016614	F	oxidoreductase activity, acting on CH-OH group of donors	14	161	0.0011	0.018	8.69565
GO:0046906	F	tetrapyrrole binding	40	714	0.0013	0.021	5.60224
GO:0009055	F	electron carrier activity	20	281	0.0014	0.023	7.11744
GO:0016758	F	transferase activity, transferring hexosyl groups	34	582	0.0014	0.023	5.84192
GO:0016684	F	oxidoreductase activity, acting on peroxide as acceptor	17	223	0.0014	0.023	7.62332
GO:0004601	F	peroxidase activity	17	223	0.0014	0.023	7.62332
GO:0022804	F	active transmembrane transporter activity	33	562	0.0015	0.023	5.87189
GO:0043565	F	sequence-specific DNA binding	36	631	0.0015	0.024	5.70523
GO:0000287	F	magnesium ion binding	14	169	0.0017	0.026	8.28402
GO:0046915	F	transition metal ion transmembrane transporter activity	5	27	0.0018	0.026	18.5185
GO:0016835	F	carbon-oxygen lyase activity	11	116	0.0018	0.026	9.48276
GO:0016209	F	antioxidant activity	18	248	0.0018	0.027	7.25806
GO:0016853	F	isomerase activity	17	230	0.002	0.029	7.3913
GO:0017111	F	nucleoside-triphosphatase activity	49	947	0.0021	0.029	5.17423
GO:0016874	F	ligase activity	27	447	0.0025	0.036	6.04027
GO:0004553	F	hydrolase activity, hydrolyzing O-glycosyl compounds	32	569	0.0033	0.046	5.6239
GO:0044464	C	cell part	339	7550	2.9e-07	2.4e-05	4.49007
GO:0005623	C	cell	339	7550	2.9e-07	2.4e-05	4.49007
GO:0031224	C	intrinsic to membrane	61	1018	1.4e-05	0.00055	5.99214
GO:0016021	C	integral to membrane	60	1002	1.6e-05	0.00055	5.98802
GO:0016020	C	membrane	138	2807	1e-05	0.00055	4.91628
GO:0044425	C	membrane part	72	1327	6.4e-05	0.0018	5.42577
GO:0005783	C	endoplasmic reticulum	12	117	0.00056	0.012	10.2564
GO:0005622	C	intracellular	214	5067	0.00056	0.012	4.22341
GO:0043227	C	membrane-bounded organelle	113	2503	0.0011	0.021	4.51458
GO:0043231	C	intracellular membrane-bounded organelle	111	2485	0.0017	0.029	4.4668
GO:0044424	C	intracellular part	173	4171	0.0031	0.042	4.14769
GO:0043229	C	intracellular organelle	140	3299	0.0033	0.042	4.24371
GO:0043226	C	organelle	140	3299	0.0033	0.042	4.24371
Abbreviation: P: biological process; C: celluar component; F: molecular function
