# Supplementary material for: Transcriptome analysis of heat stress response in switchgrass (Panicum virgatum L.)
Source: BMC Plant Biol. 2013 Oct 6;13:153. doi: 10.1186/1471-2229-13-153 (PMC3851271; doi:10.1186/1471-2229-13-153)
Supplement: Additional file 6 — Transcription factors down regulated by heat stress in switchgrass. [file 1471-2229-13-153-S6.xlsx]

## Sheet: Sheet1
Supplementary Table 6. Transcription factors down regulated by heat stress in switchgrass
PviUT sequence ID	Rice gene ID	Rice gene annotation	Signal intensity (28°C)	Signal intensity (38°C)	Ratio(38°C/28°C)
AP13CTG16511-RC	LOC_Os03g08470	AP2 domain containing protein	243.969	50.0472	0.205137
KanlCTG19051	LOC_Os10g41330	AP2 domain containing protein	180.045	44.8085	0.248874
VS16ISTG04198	LOC_Os03g08500	AP2 domain containing protein	147.616	45.6743	0.309414
AP13ISTG55711	LOC_Os04g57340	AP2 domain containing protein	117.198	38.0875	0.324984
AP13CTG56173-RC	LOC_Os04g55520	AP2 domain containing protein	98.6615	35.2415	0.357196
AP13ISTG73564	LOC_Os06g07030	AP2 domain containing protein	194.686	84.8277	0.435715
AP13ISTG60400	LOC_Os05g41780	AP2 domain containing protein	124.284	55.6434	0.44771
KanlCTG03536	LOC_Os04g52090	AP2 domain containing protein	3861.85	1895.19	0.490746
KanlCTG03814	LOC_Os05g03040	AP2 domain containing protein	40.5285	19.9074	0.491194
AP13CTG17205	LOC_Os06g47150	auxin response factor 18	58.9429	27.4516	0.465731
AP13CTG27390-RC	LOC_Os01g04800	B3 DNA binding domain containing protein	62.0528	29.1626	0.469964
AP13CTG31072	LOC_Os04g56654	BSD domain-containing protein	110.284	49.9252	0.452698
AlamSGLT16978	LOC_Os02g49450	BSD domain-containing protein	71.28	35.0182	0.491278
KanlCTG39584	LOC_Os07g30774	calmodulin-binding transcription activator 5	742.398	359.849	0.484712
KanlCTG46233	LOC_Os07g43030	calmodulin-binding transcription activator	84.9684	31.2377	0.367639
KanlCTG21025	LOC_Os12g12300	EDM2	53.7733	26.2828	0.488771
AP13ISTG56836-RC	LOC_Os04g59010	F-box domain containing protein	165.743	81.2902	0.490459
KanlCTG39474	LOC_Os01g39330	helix-loop-helix DNA-binding domain containing protein	40.3377	9.00241	0.223176
AP13CTG13334	LOC_Os01g01870	helix-loop-helix DNA-binding domain containing protein	101.89	44.0298	0.432131
AlamCTG04785	LOC_Os02g45170	helix-loop-helix DNA-binding protein	119.715	37.6612	0.31459
AP13ISTG41879	LOC_Os02g13800	HSF-type DNA-binding domain containing protein	105.483	13.6582	0.129483
AP13CTG12490	LOC_Os05g45410	HSF-type DNA-binding domain containing protein	31.5602	12.3056	0.38991
AP13CTG14288	LOC_Os01g43180	MYB family transcription factor	2989.53	1414.47	0.473142
KanlCTG16207	LOC_Os08g33150	MYB family transcription factor	225.192	15.862	0.0704378
AP13ISTG75527	LOC_Os11g45740	MYB family transcription factor	43.2926	9.98373	0.230611
AP13ISTG67056	LOC_Os08g06370	MYB family transcription factor	82.5358	21.714	0.263086
KanlCTG46494	LOC_Os04g50770	MYB family transcription factor	421.932	114.2	0.270661
KanlCTG15731	LOC_Os12g39640	MYB family transcription factor	311.787	118.263	0.379306
AP13ISTG66233	LOC_Os11g01480	MYB family transcription factor	39.1862	16.0045	0.408422
OthsCTG21723	LOC_Os09g23620	MYB family transcription factor	30.111	13.1501	0.436722
KanlCTG19534	LOC_Os04g43680	MYB family transcription factor	38.0775	17.9474	0.471339
AlamSGLT17382	LOC_Os11g47460	MYB family transcription factor	1124.62	539.583	0.479793
AP13ISTG39416-RC	LOC_Os01g09640	Myb transcription factor	186.845	91.3166	0.488728
AP13CTG29358	LOC_Os02g42970	NAC domain containing protein	45.8161	21.4254	0.467638
AP13CTG14538	LOC_Os01g60020	NAC domain transcription factor	42.1733	14.723	0.349108
AP13ISTG66210	LOC_Os06g51070	no apical meristem protein	399.546	39.4588	0.0987591
AP13ISTG62368	LOC_Os05g34830	No apical meristem protein	86.421	24.6322	0.285026
AP13ISTG43113	LOC_Os03g04070	no apical meristem protein	101.55	29.0406	0.285973
AP13ISTG75106	LOC_Os06g15690	no apical meristem protein	112.65	34.6571	0.307653
KanlCTG35681	LOC_Os07g48450	no apical meristem protein	37.4191	12.0211	0.321257
AP13CTG29766	LOC_Os06g46270	no apical meristem protein	126.837	51.0988	0.40287
KanlCTG33503	LOC_Os09g33490	no apical meristem protein	30.2215	12.9664	0.429047
AP13CTG15049	LOC_Os01g48130	no apical meristem protein	62.5745	27.0043	0.431555
KanlCTG02978	LOC_Os01g66120	No apical meristem protein	212.137	92.2915	0.435056
AP13CTG11123	LOC_Os09g32040	no apical meristem protein	150.971	66.0472	0.437483
KanlCTG12214	LOC_Os01g15640	no apical meristem protein	277.257	123.272	0.444614
AP13ISTG54652	LOC_Os08g10080	no apical meristem protein	98.7732	44.7343	0.452899
AP13ISTG39547	LOC_Os12g05990	No apical meristem protein	125.393	58.286	0.464827
KanlCTG31531-RC	LOC_Os03g21030	no apical meristem protein	154.298	73.8716	0.478759
KanlSGLT49635	LOC_Os12g29330	no apical meristem protein	280.684	136.897	0.487726
AP13ISTG74229	LOC_Os03g58350	OsIAA14 - Auxin-responsive Aux/IAA gene family member	123.785	58.9826	0.476491
KanlCTG24818	LOC_Os01g09450	OsIAA2 - Auxin-responsive Aux/IAA gene family member	355.147	105.46	0.296948
KanlCTG23494	LOC_Os07g08460	OsIAA24 - Auxin-responsive Aux/IAA gene family member	618.323	246.437	0.398558
KanlCTG11030	LOC_Os12g10540	OsMADS13 - MADS-box family gene with MIKCc type-box	60.2219	27.9626	0.464325
AP13CTG09410	LOC_Os08g02070	OsMADS26 - MADS-box family gene with MIKCc type-box	841.899	411.574	0.488864
KanlCTG37368	LOC_Os01g18850	OsSPL1 - SBP-box gene family member	63.8161	28.2545	0.442748
KanlCTG31732	LOC_Os07g32170	OsSPL13 - SBP-box gene family member	108.594	40.5081	0.373022
AP13ISTG72021	LOC_Os08g40260	OsSPL15 - SBP-box gene family member	38.3423	12.4165	0.323833
AP13CTG29441	LOC_Os01g54600	OsWRKY13 - Superfamily of TFs having WRKY and zinc finger domains	83.8652	8.10931	0.0966946
AP13ISTG41775	LOC_Os01g53040	OsWRKY14 - Superfamily of TFs having WRKY and zinc finger domains	174.838	66.8231	0.382201
AP13ISTG36816	LOC_Os01g46800	OsWRKY15 - Superfamily of TFs having WRKY and zinc finger domains	53.1224	11.966	0.225253
AP13ISTG44855	LOC_Os01g14440	OsWRKY1v2 - Superfamily of TFs having WRKY and zinc finger domains	38.0056	18.507	0.486955
AP13ISTG43474	LOC_Os03g55080	OsWRKY3 - Superfamily of TFs having WRKY and zinc finger domains	94.0274	26.1754	0.27838
AP13ISTG43971	LOC_Os05g25770	OsWRKY45 - Superfamily of TFs having WRKY and zinc finger domains	259.599	88.7869	0.342016
AP13ISTG60086	LOC_Os07g48260	OsWRKY47 - Superfamily of TFs having WRKY and zinc finger domains	93.8456	15.0064	0.159905
OthsCTG03265	LOC_Os11g02540	OsWRKY50 - Superfamily of TFs having WRKY and zinc finger domains	107.294	51.63	0.481202
AP13ISTG43830	LOC_Os05g27730	OsWRKY53 - Superfamily of TFs having WRKY and zinc finger domains	147.206	31.7118	0.215424
AP13ISTG56713	LOC_Os05g09020	OsWRKY67 - Superfamily of TFs having WRKY and zinc finger domains	184.193	13.7125	0.0744462
AP13ISTG54405	LOC_Os05g46020	OsWRKY7 - Superfamily of TFs having WRKY and zinc finger domains	69.1332	31.5663	0.456601
AP13CTG19863	LOC_Os02g08440	OsWRKY71 - Superfamily of TFs having WRKY and zinc finger domains	72.6788	15.336	0.211011
OthsCTG15870	LOC_Os11g29870	OsWRKY72 - Superfamily of TFs having WRKY and zinc finger domains	113.867	38.0654	0.334298
AP13ISTG61931	LOC_Os09g16510	OsWRKY74 - Superfamily of TFs having WRKY and zinc finger domains	299.511	108.482	0.362196
AP13ISTG70505	LOC_Os01g40260	OsWRKY77 - Superfamily of TFs having WRKY and zinc finger domains	163.159	53.6702	0.328943
KanlCTG40274	LOC_Os07g39480	OsWRKY78 - Superfamily of TFs having WRKY and zinc finger domains	177.996	83.3839	0.468459
AP13ISTG68815	LOC_Os01g18584	OsWRKY9 - Superfamily of TFs having WRKY and zinc finger domains	71.6163	25.4363	0.355175
AP13CTG04303	LOC_Os04g58350	TFIIH basal transcription factor complex p52 subunit	39.5836	19.5754	0.494534
KanlCTG46205	LOC_Os07g12630	transcription elongation factor protein	262.326	99.0465	0.377571
KanlCTG40898	LOC_Os06g10620	transcription elongation factor SPT5 homolog 1	86.2975	37.046	0.429283
AP13ISTG70858	LOC_Os01g73890	transcription initiation factor IIA gamma chain	50.9449	24.7004	0.484846
OthsCTG02188	LOC_Os10g10990	transcription initiation factor IIF, alpha subunit domain containing protein	1064.87	420.222	0.394622
KanlCTG28420	LOC_Os06g06360	WRKY DNA-binding domain containing protein	56.1513	21.7062	0.386566
AP13ISTG70516	LOC_Os03g21710	WRKY45 transcription factor	515.561	121.107	0.234903
AP13CTG23694	LOC_Os11g03420	ZF-HD protein dimerisation region containing protein	203.78	94.0274	0.461417
AP13ISTG39562	LOC_Os03g08320	ZIM domain containing protein	331.041	95.4086	0.288208
KanlCTG04653	LOC_Os03g08330	ZIM domain containing protein	62.7351	21.8698	0.348605
KanlCTG25360-RC	LOC_Os10g25290	ZIM domain containing protein	71.6192	31.788	0.443847
AP13CTG17717	LOC_Os04g50120	zinc-binding protein	473.115	182.296	0.38531
AP13ISTG40064	LOC_Os10g42410	zinc-binding protein	141.807	58.352	0.411489
